# Supplementary material for: High Whole-Genome Sequence Diversity of Human Papillomavirus Type 18 Isolates
Source: Viruses. 2018 Feb 7;10(2):68. doi: 10.3390/v10020068 (PMC5850375; doi:10.3390/v10020068)
Supplement: Supplementary file 1 [file viruses-10-00068-s001.zip]

Archive with 5 entries (4 files):
- supplemenraty-revised/
- supplemenraty-revised/Captions Supplementary revised.pdf
- supplemenraty-revised/Figure S1 revised 20180202.png
- supplemenraty-revised/Table S1 20180123.xlsx
- supplemenraty-revised/Table S2 20180123.xlsx
